# Supplementary material for: Use of Next-Generation Sequencing for the Molecular Diagnosis of 1,102 Patients With a Autosomal Optic Neuropathy
Source: Front Neurol. 2021 Mar 25;12:602979. doi: 10.3389/fneur.2021.602979 (PMC8027346; doi:10.3389/fneur.2021.602979)
Supplement: Supplementary file 1 [file Table_1.XLSX]

## Sheet: Feuil1
Gene	Protein	Transcript #
ACO2	aconitase_2__mitochondrial	NM_001098
AFG3L2	AFG3-like_AAA_ATPase_2	NM_006796
AOX1	aldehyde_oxidase_1	NM_001159
CISD2	CDGSH_iron_sulfur_domain_2	NM_001008388
DNM1L	dynamin_1-like	NM_012062
FIS1	fission_1__mitochondrial_outer_membrane__homolog__S._cerevisiae	NM_016068
MFF	mitochondrial_fission_factor	NM_001277061
MFN1	mitofusin_1	NM_033540
MFN2	mitofusin_2	NM_014874
MIEF1	Mitochondrial elongation factor 1	NM_019008
MIEF2	Mitochondrial elongation factor 2	NM_139162
NEFH	neurofilament__heavy_polypeptide	NM_021076
OMA1	OMA1_zinc_metallopeptidase	NM_145243
OPA1	optic_atrophy_1__autosomal_dominant	NM_130837
OPA3	optic_atrophy_3__autosomal_recessive__with_chorea_and_spastic_paraplegia	NM_001017989
PMPCA	peptidase__mitochondrial_processing__alpha	NM_015160
RTN4IP1	reticulon_4_interacting_protein_1	NM_032730
SLC25A46	solute_carrier_family_25__member_46	NM_138773
SPG7	spastic_paraplegia_7	NM_003119
TMEM126A	transmembrane_protein_126A	NM_032273
WFS1	Wolfram_syndrome_1__wolframin	NM_006005
YME1L1	YME1-like_1_ATPase	NM_139312
