# Supplementary material for: Use of Next-Generation Sequencing for the Molecular Diagnosis of 1,102 Patients With a Autosomal Optic Neuropathy
Source: Front Neurol. 2021 Mar 25;12:602979. doi: 10.3389/fneur.2021.602979 (PMC8027346; doi:10.3389/fneur.2021.602979)
Supplement: Supplementary file 2 [file Table_2.XLSX]

## Sheet: Feuil1
Gène	Variant	aa change	Genotype
SPG7	c.1529C>T	p.Ala510Val	Homozygous
SPG7	c.1232A>T	p.Asp411Val	Heterozygous composite
SPG7	c.1529C>T	p.Ala510Val
SPG7	c.4 G>A	p.Ala2Thr	Heterozygous composite
	c.1045 G>A	p.Gly349Ser
SPG7	c.1529C>T	p.Ala510Val	Heterozygous composite
	c.1594G>A	p.Ala532Thr
SPG7	c.1457G>T	p.Arg486Leu	Heterozygous composite
	c.347C>T	p.Ser116Leu
SPG7	c.1450-1_1457delGGAGAGGCG	splice	Heterozygous composite
	c.1529C>T	p.Ala510Val
SPG7	c.2143G>A	p.Glu715Lys	Heterozygous
SPG7	c.470_471delCT	p.Leu158Glnfs*30	Heterozygous
SPG7	c.934G>C	p.Ala312Pro	Heterozygous
SPG7	c.392G>A	p.Arg131His	Heterozygous
SPG7	c.1447C>T	p.Gln483*	Heterozygous
SPG7	c.1048C>T	p.Pro350Ser	Heterozygous
SPG7	c.776G>A	p.Gly259Glu	Heterozygous
SPG7	c.1948G>A	p.Asp650Asn	Heterozygous
SPG7	c.209C>A	p.Pro70His	Heterozygous
SPG7	c.1960_1963delGTCA	p.Val654Profs*8	Heterozygous
SPG7	c.1280C>T	p.Thr427Met	Heterozygous
SPG7	c.568G>A	p.Asp190Asn	Heterozygous
SPG7	c.1749G>C	p.Trp583Cys	Heterozygous
SPG7	c.1364C>T	p.Thr455Met	Heterozygous
AFG3L2	c.1248A>T	p.Arg416Ser	Heterozygous
AFG3L2	c.1126G>A	p.Glu376Lys	Heterozygous
AFG3L2	c.1762G>A	p.Ala588Thr	Heterozygous
AFG3L2	c.1010G>A	p.Gly337Glu	Heterozygous
AFG3L2	c.1931C>G	p.Thr644Ser	Heterozygous
AFG3L2	c.1541C>T	p.Pro514Leu	Heterozygous
AFG3L2	c.221A>C	p.Glu74Ala	Heterozygous
AFG3L2	c.1009G>A	p.Gly337Arg	Heterozygous
AFG3L2	c.779C>T	p.Thr260Met	Heterozygous
AFG3L2	c.1201C>G	p.Pro401Ala	Heterozygous
AFG3L2	c.2167G>A	p.Val723Met	Heterozygous
AFG3L2	c.1664-9T>C	splice	Heterozygous
WFS1	c.1558C>T	p.Gln520*	Heterozygous composite
	c.1597C>T	p.Pro533Ser
WFS1	c.2459G>A	p.Gly820Asp	Heterozygous composite
	c.2469C>G	p.Ieu823Met
WFS1	c.799G>A	p.Asp267Asn	Heterozygous composite
	c.1294C>G	p.Leu432Val
WFS1	c.529C>T	p.Arg177Cys	Heterozygous composite
	c.2452C>T	p.Arg818Cys
WFS1	c.2020G>A	p.Gly674Arg	Heterozygous composite
	c.1916G>A	p.Trp639*
WFS1	c.1673G>A	p.Arg558His	Heterozygous composite
	c.2206G>A	p.Gly736Ser
WFS1	c.1540C>T	p.Leu514Phe	Heterozygous composite
	c.2050G>A	p.Ala684Thr
WFS1	c.407_408insGGGCCGTCGCGAGGCT	p.V142Gfs*110	Heterozygous composite
	c.1673G>A	p.Arg558His
WFS1	c.1583A>C	p.Tyr528Ser	Heterozygous composite
	c.1597C>T	p.Pro533Ser
WFS1	c.1112G>A	p.Trp371*	Heterozygous composite
	c.1511C>G	p.Pro504Arg
WFS1	c.335A>C	p.Gln112Pro	Heterozygous composite
	c.1558C>T	p.Q520*
WFS1	c.472G>A	p.Glu158Lys	Heterozygous composite
	c.1523A>G	p.Tyr508Cys
WFS1	c.1597C>T	p.Pro533Ser	Heterozygous composite
	c.2641T>G	p.Phe881Val
WFS1	c.1456C>T	p.Gln486*	Heterozygous composite
	c.1597C>T	p.Pro533Ser
WFS1	c.977C>T	p.Ala326Val	Heterozygous composite
	c.2601G>A	p.Trp867*
WFS1	c.529C>A	p.Arg177Ser	Heterozygous composite
	c.2105G>A	p.Gly702Asp
WFS1	c.2213C>A	p.Ala738Asp	Heterozygous composite
	c.2646_2649delTTTC	p.Phe883Serfs*68
WFS1	c.1505_1517del13	p.Val503Serfs*15	Heterozygous composite
	c.2002C>T	p.Gln668*
WFS1	c.407_408insGGGCCGTCGCGAGGCT	p.Val142Glyfs*110	Heterozygous composite
	c.2611G>A	p.Val871Met
WFS1	c.1167T>G	p.Asp389Glu	Heterozygous composite
	c.2611G>A	p.Val871Met
WFS1	c.1838G>A	p.Trp613*	Heterozygous composite
	c.2020G>A	p.Gly674Arg
WFS1	c.1505_1517del13	p.Val503Serfs*15	Heterozygous composite
	c.1922C>A	p.Thr641Lys
WFS1	c.1283C>G	p.Pro428Arg	Heterozygous composite
	c.2020G>A	p.Gly674Arg
WFS1	c.174delG	p.Ala59Profs*84	Heterozygous composite
	c.2452C>T	p.Arg818Cys
WFS1	c.2263T>A	p.Cys755Ser	Homozygous
WFS1	c.472G>A	p.Glu158Lys	Homozygous
WFS1	c.2224T>G	p.Cys742Gly	Heterozygous
WFS1	c.382G>C	p.Asp128His	Heterozygous
WFS1	c.2521G>C	p.Glu841Gln	Heterozygous
WFS1	c.1366C>T	p.Arg456Cys	Heterozygous
WFS1	c.2507A>C	p.Lys836Thr	Heterozygous
WFS1	c.2021G>A	p.Gly674Glu	Heterozygous
WFS1	c.2389G>A	p.Asp797Asn	Heterozygous
WFS1	c.2051C>T	p.Ala684Val	Heterozygous
WFS1	c.497T>C	p.Leu166Pro	Heterozygous
WFS1	c.292G>A	p.Gly98Arg	Heterozygous
WFS1	c.2318A>G	p.Tyr773Cys	Heterozygous
WFS1	c.1180G>A	p.Glu394Lys	Heterozygous
WFS1	c.1205T>C	p.Leu402Pro	Heterozygous
WFS1	c.2343delG	p.Met781Ilefs*81	Heterozygous
WFS1	c.1181A>T	p.Glu394Val	Heterozygous
WFS1	c.2407G>A	p.Val803Met	Heterozygous
WFS1	c.1231_1234delTCTG	p.Val412Serfs*29	Heterozygous
WFS1	c.2390A>T	p.Asp797Val	Heterozygous
WFS1	c.2590G>A	p.Glu864Lys	Heterozygous
WFS1	c.1052A>G	p.Tyr351Cys	Heterozygous
WFS1	c.366C>A	p.Asn122Lys	Heterozygous
RTN4IP1	c.308G>A	p.Arg103His	Homozygous
RTN4IP1	c.1084A>T	p.Ile362Phe	Homozygous
RTN4IP1	c.426+5G>T	splice	Heterozygous composite
	c.401T>G	p.Val134Gly
OPA1	c.1948G>A	p.Glu650Lys	Homozygous
OPA1	c.1976A>T	p.Glu659Val	Heterozygous composite
	c.2125G>T	p.Asp709Tyr
OPA1	c.1311A>G	p.Ile437Met	Heterozygous composite
	c.2521-2A>G	splice
OPA1	c.2179-1G>A	splice	Heterozygous
OPA1	c.2440+1G>A	splice	Heterozygous
OPA1	c.2012+1G>T	splice	Heterozygous
OPA1	c.2661+2T>C	splice	Heterozygous
OPA1	c.2012+1_2012+4delGTAA	Splice	Heterozygous
OPA1	c.1478-1_1480delGATG	Splice	Heterozygous
OPA1	c.448+1G>C	splice	Heterozygous
OPA1	c.2873-2_2874delAGTT	Splice	Heterozygous
OPA1	c.1870+1G>C	splice	Heterozygous
OPA1	c.1035+3A>C	splice	Heterozygous
OPA1	c.1305+1G>A	splice	Heterozygous
OPA1	c.2521-1G>A	splice	Heterozygous
OPA1	c.1681+2T>C	splice	Heterozygous
OPA1	c.1035+5G>A	splice	Heterozygous
OPA1	c.2984-1G>A	splice	Heterozygous
OPA1	c.610+3G>T	splice	Heterozygous
OPA1	c.1231-1G>T	splice	Heterozygous
OPA1	c.1754+2T>C	splice	Heterozygous
OPA1	c.2013-13_2013-11delTTT	splice	Heterozygous
OPA1	c.655c>t	p.Gln219*	Heterozygous
OPA1	c.1943T>C	p.Leu593Pro	Heterozygous
OPA1	c.3048A>C	p.*1016Tyr	Heterozygous
OPA1	c.422G>A	p.Trp141*	Heterozygous
OPA1	c.2119A>G	p.Thr707Ala	Heterozygous
OPA1	c.920_921delAC	p.Asp307GlufsTer6	Heterozygous
OPA1	c.3011T>C	p.Leu1004Pro	Heterozygous
OPA1	c.344C>T	p.Ala115Val	Heterozygous
OPA1	c.1289_1290insTA	p.Thr431Ifs*10	Heterozygous
OPA1	c.1889A>T	p.Glu630Val	Heterozygous
OPA1	c.1261C>T	p.Arg421*	Heterozygous
OPA1	c.2635C>T	p.Arg879*	Heterozygous
OPA1	c.854_855delAG	p.Arg286Asnfs*21	Heterozygous
OPA1	c.184_188delTTCTC	p.Ser64Aspfs*7	Heterozygous
OPA1	c.151C>T	p.Gln51*	Heterozygous
OPA1	c.799_800delAA	p.Lys267Argfs*4	Heterozygous
OPA1	c.2519A>G	p.Gln840Arg	Heterozygous
OPA1	c.1296_1297insA	p.Ser433Lysfs*3	Heterozygous
OPA1	c.799_800delAA	p.Lys267Argfs*4	Heterozygous
OPA1	c.2702T>A	p.Leu901*	Heterozygous
OPA1	c.1442T>C	p.Met481Thr	Heterozygous
OPA1	c.239A>G	p.Tyr80Cys	Heterozygous
OPA1	c.1034delG	p.Val346Leufs*17	Heterozygous
OPA1	c.1723G>T	p.Glu575*	Heterozygous
OPA1	c.1018C>T	p.Gln340*	Heterozygous
OPA1	c.2460C>G	p.Asn820Lys	Heterozygous
OPA1	c.814C>T	p.Gln272*	Heterozygous
OPA1	c.3017_3018insT	p.Ile1008Hisfs*2	Heterozygous
OPA1	c.2296C>T	p.Arg766*	Heterozygous
OPA1	c.1899G>A	p.Trp633*	Heterozygous
OPA1	c.1311A>G	p.Ile437Met	Heterozygous
OPA1	c.192delT	p.Leu65*	Heterozygous
OPA1	c.1834C>T	p.Arg612*	Heterozygous
MFN2	c.311G>T	p.Arg104Leu	Heterozygous
MFN2	c.1403G>A	p.Arg468His	Heterozygous
MFN2	c.280C>T	p.Arg94Trp	Heterozygous
MFN2	c.2257_2258insT	p.Gln754Alafs*9	Heterozygous
MFN2	c.1759C>A	p.Pro587Thr	Heterozygous
MFN2	c.892G>A	p.Gly298Arg	Heterozygous
MFN2	c.2146G>A	p.Ala716Thr	Heterozygous
TMEM126A	c.163C>T	p.Arg55*	Homozygous
SLC25A46	c.327T>A	p.Ser109Arg	Heterozygous composite
	c.746G>A	p.Gly249Asp
